# Supplementary material for: Reproducibility and Consistency of Isolation Protocols for Fibroblasts, Smooth Muscle Cells, and Epithelial Cells from the Human Vagina
Source: Cells. 2025 Jan 8;14(2):76. doi: 10.3390/cells14020076 (PMC11763730; doi:10.3390/cells14020076)
Supplement: Supplementary file 1 [file cells-14-00076-s001.zip]

Archive with 1 entries (1 files):
- cells-3381786-supplementary.pdf
